# Supplementary material for: Yellow Leaf Disease Resistance and Melanaphis sacchari Preference in Commercial Sugarcane Cultivars
Source: Plants (Basel). 2023 Aug 28;12(17):3079. doi: 10.3390/plants12173079 (PMC10489660; doi:10.3390/plants12173079)
Supplement: Supplementary file 1 [file plants-12-03079-s001.zip]

Archive with 1 entries (1 files):
- plants-2498723-supplementary.pdf
